# Supplementary material for: Large-Scale Event Extraction from Literature with Multi-Level Gene Normalization
Source: PLoS One. 2013 Apr 17;8(4):e55814. doi: 10.1371/journal.pone.0055814 (PMC3629104; doi:10.1371/journal.pone.0055814)
Supplement: Data S1 — This file provides additional details on the pathway curation use-case, which describes a subsection of the human p53 signaling pathway. In this supplemental file, the data on the full p53 pathway are also provided. (XLS) [file pone.0055814.s001.xls]

## Sheet: p53_whole
source name	source ID	KEGG type	target name	target ID	Article	Sentence
p14ARF	1029	Inhibition	MDM2	4193	PMC:2553322	ARF binding enhances the degradation of Mdm2, resulting in p53 stabilisation [23,25].
MDM2	4193	Inhibition	MDM-X	4194	PMC:3094321	A) Nutlin-induced MDM2 facilitates the degradation of MDMX but not AR.
MDM-X	4194	Activation	MDM2	4193	PM:15735705	Intriguingly, the activities of these proteins are interdependent; MdmX stabilizes Mdm2, enabling its activities towards p53, but it also requires Mdm2 for its nuclear localization.
MDM2	4193	Inhibition	p53	7157	PMC:3047137	We also showed that zinc inhibits MDM2 ubiquitin ligase activity, counteracting MDM2-induced p53 degradation and re-establishing HIPK2 stability [22].
p53	7157	Activation, Gene expression	MDM2	4193	PMC:48146	HIPK2 leads to a decrease of p53-induced Mdm2 expression
MDM-X	4194	Inhibition	p53	7157	PMC:3179748	MDMX functions mostly by inhibiting p53 activity through interaction with its transcription activation domain [13,14].
ATR	545	Phosphorylation	p53	7157	PMC:2564829	ATR also mediates the phosphorylation of the tumour suppressor p53 (at site serine 15) causing accumulation of the cyclin-dependent kinase inhibitor p21 and cell cycle arrest.
ATR	545	Phosphorylation	CHK1	1111	PMC:3101822	Among these sites, phosphorylation of SMC1, NBS1, and Chk1 by DFO are mediated by ATR as it is greatly reduced in both ATR-deficient human fibroblasts and HCT116 human colon cancer cells in which ATR is heterozygously mutated, whereas these proteins are phosphorylated in cells deficient for ATM and DNA-PKcs.
CHK1	1111	Phosphorylation	p53	7157	PMC:2685104	To explain these novel properties of HSF1 we show that HSF1 can complex with DNA damage kinases ATR and Chk1 to effect p53 phosphorylation in response to DNA damage.
ATM	472	Phosphorylation	CHK2	11200	PMC:2925474	The transducer proteins include the kinases ATM and ATM- and Rad3-related (ATR); ATM/ATR phosphorylates and thereby activates the checkpoint kinases Chk1 and Chk2, which control HuR cytoplasmic abundance and RNA binding, respectively.
CHK2	11200	Phosphorylation	p53	7157	PM:11746983	Activated CHK2 stabilizes TP53, and acts on other cell cycle and stress regulators.
p53	7157	Gene expression	p21	1026	PMC:1891165	By inducing expression of CDKN1A (also called P21, WAF1), which sequesters a number of cyclin-dependent kinases (cdks), Tp53 mediates both G1 and G2/M arrest.
cyclin D	595, 894, 896	Complex formation	CDK4/6	1019, 1021	PMC:2796221	Cyclin D1, D2, and D3 bind to CDK4 and CDK6.
cyclin E	898, 9134	Complex formation	CDK2	1017	PMC:3069943	Cyclin E2 shares 47% overall similarity to cyclin E1 (cyclin E) and also associates with CDK2.
p21	1026	Inhibition	cyclin D-CDK4/6	595, 894, 896-1019, 1021	PM:10022898	Instead, the cyclin D1-Cdk4 and cyclin D1-Cdk6 complexes in these cells are associated with an increased amount of p21, suggesting that p21 may be responsible for inactivation of both cyclin E- and cyclin D1-associated kinase activity at the early stage of senescence.
p21	1026	Inhibition	cyclin E-CDK2	898, 9134-1017	PM:8999795	The CDK inhibitor p21 or a dominant negative Cdk2, which inhibited p300-associated cyclin E-Cdk2 activity, stimulated kappaB-dependent gene expression, which was also enhanced by expression of p300 in the presence of p21.
p53	7157	Gene expression	14-3-3sigma	2810	PM:16697662	The 14-3-3sigma gene is induced by p53 and its product inhibits G(2)/M progression by cytoplasmatic sequestration of CDC2-cyclin B complexes.
p53	7157	Gene expression	Reprimo	56475		NO EVEX INFORMATION
cyclin B	85417, 891, 9133	Complex formation	Cdc2	983	PMC:2639606	The highly expressed cyclin B1, even in G1 phase, binds to its partner Cdk1, which phosphorylates a series of substrates regardless of the cell cycle phase and contributes to the aggressive proliferation in neoplastic tissues [23].
14-3-3sigma	2810	Inhibition	cyclin B-Cdc2	85417, 891, 9133-983	PM:17359284	These results suggest that an onocogenic role of overexpressed cyclin B1 is mainly mediated in nuclei of breast carcinoma cells, and the nuclear translocation is regulated by polo-like kinase 1 and 14-3-3sigma.
Gadd45	10912,1647,4616	Inhibition	cyclin B-Cdc2	85417, 891, 9133-983	PMC:1629025	GADD45-gamma exerts at least part of its influence by inhibiting the Cdk1/cyclinB1 complex and blocking the S and G2-M cell cycle transition [55].
p53	7157	Gene expression	Gadd45	10912,1647,4616	PMC:2806521	Amongst its multitudinous other activities, p53 regulates transcription of GADD45a, a protein that binds and strongly inhibits Aurora A [53].
p53	7157	Gene expression	B99	51512		NO EVEX INFORMATION
p53	7157	Gene expression	Fas	355	PMC:2634840	p53 induces the expression of pro-apoptotic genes such as PUMA, BAX, NOXA, FAS and BAD [30]-[34], while AKT inhibits (by phosphorylating) pro-apoptotic proteins such as BAD [35], [36], CASPASE-9 [37] and FKHRL1 [38].
p53	7157	Gene expression	PIDD	55367		NO EVEX INFORMATION
p53	7157	Gene expression	DR5	8795	PMC:2955620	Because the tumor suppressor protein p53 plays an important role in regulating the expression of DR4 and DR5 at the transcriptional level [25], we examined the dependence of ANT2 knockdown-induced up-regulation of DR4 and DR5 on p53 in MCF7 cells.
CASP8	841	Activation	CASP3	836	PMC:2672941	DISC induces the cleavage of Casp8 to Casp8*, which then activates Casp3 to produce Casp3*.
CASP8	841	Activation	Bid	637	PMC:1570177	Cytotoxic stress or death-receptor-stimulated Casp8 engage the intrinsic, or mitochondrial, apoptosis pathway by inducing the translocation of proapoptotic Bcl-2 family members such as Bax and Bid to mitochondria.
CytC & Apaf1	54205 & 317	Activation	CASP9	842	PMC:1570177	As explained in the context of Figure 3, bistability requires that XIAP binds to and inhibits Apaf1-activated Casp9 upon weak stimulation, so that low Casp3 activity can be maintained.
CASP9	842	Activation	CASP3	836	PMC:2672941	Analysis of the Jurkat T cell induced by tBid gives similar results (Figure 4f, r2 = 0.9879; reduced model not shown), though the magnitude of the regression coefficient of k13, which describes the activation of Casp3 by Casp9*, is larger than in the HeLa case, suggesting a stronger role for the intrinsic caspase.
p53	7157	Gene expression	Bax	581	PMC:2567991	It has been suggested that p53 may induce apoptotic cell death by down-regulating bcl-2 and up-regulating bax expression
p53	7157	Gene expression	Noxa	5366	PMC:2634840	p53 induces the expression of pro-apoptotic genes such as PUMA, BAX, NOXA, FAS and BAD [30]-[34], while AKT inhibits (by phosphorylating) pro-apoptotic proteins such as BAD [35], [36], CASPASE-9 [37] and FKHRL1 [38].
p53	7157	Gene expression	PUMA	27113	PMC:2634840	p53 induces the expression of pro-apoptotic genes such as PUMA, BAX, NOXA, FAS and BAD [30]-[34], while AKT inhibits (by phosphorylating) pro-apoptotic proteins such as BAD [35], [36], CASPASE-9 [37] and FKHRL1 [38].
p53	7157	Gene expression	P53AIP	63970	PM:17971768	Combination treatment and PEG-IFN monotherapy also significantly elevated the p53 protein and mRNA levels in the tumour but only combination treatment increased the degree of p53 phosphorylation at serine46 and induced p53-regulated apoptosis-inducing protein 1 (p53AIP1) expression.
p53	7157	Gene expression	PIGs	9538, 9540	PM:11919562	A polymorphic microsatellite that mediates induction of PIG3 by p53.
p53	7157	Gene expression	Scotin	51246	PM:15116103	We found that both TAp73alpha and p53 are strong inducers of scotin.
p53	7157	Gene expression	PERP	64065	PM:10733530	Furthermore, analysis of the PERP promoter suggests that PERP is directly activated by p53.
p53	7157	Gene expression	PAG608	64393		NO EVEX INFORMATION
p53	7157	Gene expression	Siah	6477	PM:11852084	Although it was reported that the expression of Siah-1 is induced by p53 and p21/WAF1, little is known about the transcriptional regulation of the Siah-1 gene.
p53	7157	Gene expression	IGF-BP3	3486	PMC:548269	This indicates that IGFBP-3 expression we observe is tightly regulated by p53.
IGF-BP3	3486	Inhibition	IGF	3479	PM:15247143	Moreover, IGFBP-3 increased IGF-I mRNA and dramatically enhanced IGF-I release.
p53	7157	Gene expression	PAI	5054	PM:18469003	Regulation of plasminogen activator inhibitor-1 expression by tumor suppressor protein p53.
p53	7157	Gene expression	BAI-1	575		NO EVEX INFORMATION
p53	7157	Gene expression	KAI	3732	PM:11212267	KAI1/CD82 has been shown to be a metastasis suppressor for several human cancers, and a recent study revealed that wild-type tumor suppressor p53 can directly activate KAI1/CD82 gene expression.
p53	7157	Gene expression	TSP1	7057	PMC:2980626	p53 has been shown to suppress angiogenesis by up-regulating transcription of anti-angiogenic factors, including thrombospondin-1 (TSP1) [21, 22].
p53	7157	Gene expression	Maspin	5268	PM:12115529	It has been reported that maspin is expressed in normal human mammary epithelial cells but is downregulated during cancer progression, and that p53 could induce maspin expression by transcriptional activation.
p53	7157	Gene expression	P48	1643	PMC:2864207	The expression of DDB2 is also transcriptionally regulated by p53 in cell-type dependent manner [35].
p53	7157	Gene expression	p53R2	50484, 6241	PMC:1784108	Genes down-regulated in the p53-/- lines include several that are explicitly regulated by p53 (including RRM2 and TP53INP1).
p53	7157	Gene expression	Sestrins	143686, 27244, 83667	PMC:2832896	Estimated p53 activity and the 95% confidence intervals based on five training genes (DDB2, PA26, TNFRSF10b, p21 and Bik) that are positively regulated by P53.
p53	7157	Gene expression	PTEN	5728	PMC:3201112	For example, because p53 enhances PTEN transcription and represses the expression of p110,145,146 the loss of p53 in cells with constitutively active RTK signaling, can further potentiate PI3K pathway activation.
p53	7157	Gene expression	TSC2	7249	PMC:2873442	Furthermore, p53 stimulates autophagy through transactivation of target genes such as Sestrins, TSC2, and DRAM (damage-regulated autophagy modulator) (reviewed in [11]).
p53	7157	Gene expression	TSAP6	55240	PM:19302216	Here, we demonstrate that p53 regulates transcription of the genes TSAP6 and CHMP4C, which enhance exosome production, and CAV1 and CHMP4C, which produce a more rapid endosomal clearance of the epidermal growth factor receptor from the plasma membrane.
p53	7157	Gene expression	Cop-1	64326		NO EVEX INFORMATION
p53	7157	Gene expression	PIRH-2	25898	PMC:2788704	The mutation A190V in the gene Pirh2 (p53-induced protein with RING-H2 domain) also gets a high B-SIFT score of 0.83.
p53	7157	Gene expression	Cyclin G	900, 901	PMC:2289817	In other words, p53 activates CCNG1 and also mir-122a which in turn suppresses CCNG1.
p53	7157	Gene expression	Wip1	8493	PMC:1876600	In contrast, overexpression of the phosphatase, PPM1D (p53-induced serine/threonine phosphatase, protein phosphatase 1D magnesium-dependent, delta isoform), enhances PR activity; reducing expression of endogenous PPM1D in MCF7 breast cancer cells inhibits PR activity [Proia et al., 2006].
p53	7157	Gene expression	TP73	7161	PMC:2895613	Because p53 can transcriptionally activate p73, we investigated if tyrosinase overexpression could induce the expression of p73.
